# Supplementary material for: Dysregulation of miRNAs has broad impacts on virus infection in Drosophila
Source: J Virol. 2026 Jul 2;100(7):e00850-26. doi: 10.1128/jvi.00850-26 (PMC13386962; doi:10.1128/jvi.00850-26)
Supplement: Tables S1-S7 — Statistical analysis results (RMST and t test). [file jvi.00850-26-s0005.xlsx]

## Sheet: Table S1. RMST_DCV
Table S1. RMST Results DCV
miRNAmutant	tau	RMST_diff	RMST_diff_lower_CI	RMST_diff_upper_CI	CI_pm	p_value
miR-10	14	2.03625	1.55745	2.51506	0.478803	1.11e-16
miR-1007	7	0.103668	-0.206507	0.413843	0.310175	0.512425
miR-1014	7	0.333225	0.148163	0.518288	0.185062	0.000416912
miR-11	7	-0.44457	-0.624412	-0.264729	0.179842	1.27e-06
miR-133	8	-0.789983	-1.08355	-0.496413	0.293571	1.33e-07
miR-137	8	-3.48105	-3.87102	-3.09109	0.389961	0
miR-219	8	-0.560518	-0.838782	-0.282254	0.278264	7.88e-05
miR-263b	8	-0.181391	-0.505274	0.142492	0.323883	0.272345
miR-274	8	-1.52698	-1.88557	-1.16838	0.358594	1.11e-16
miR-276b	8	0.998329	0.537632	1.45903	0.460698	2.16e-05
miR-278	11	0.754888	0.229464	1.28031	0.525423	0.00486371
miR-282	8	-0.398088	-0.750431	-0.0457445	0.352343	0.0267996
miR-283	8	0.718821	0.347572	1.09007	0.371249	0.000147686
miR-285	9	-1.24939	-1.62074	-0.878051	0.371344	4.27e-11
miR-2b-1	7	-0.623885	-0.950559	-0.297211	0.326674	0.000181724
miR-304	14	2.81831	2.34389	3.29274	0.474426	0
miR-31a	8	-0.289203	-0.660403	0.0819974	0.3712	0.126758
miR-31b	14	5.29448	4.75159	5.83737	0.542892	0
miR-375	7	-0.684124	-1.01727	-0.350974	0.33315	5.7e-05
miR-87	8	-0.728089	-1.12436	-0.331815	0.396275	0.000316862
miR-92a	8	0.32284	0.0395794	0.6061	0.28326	0.0254946
miR-932	8	-0.0623539	-0.453108	0.3284	0.390754	0.754465
miR-957	7	-1.36478	-1.62281	-1.10676	0.258023	0
miR-958	7	0.207236	-0.117325	0.531796	0.324561	0.210766
miR-965	8	-2.58182	-2.94412	-2.21953	0.362292	0
miR-966	8	-0.131819	-0.551074	0.287435	0.419254	0.537736
miR-967	7	-3.00698	-3.24069	-2.77328	0.233704	0
miR-971	9	-0.055546	-0.398351	0.287259	0.342805	0.750803
miR-986	9	-1.49551	-1.85217	-1.13885	0.356663	2.22e-16
miR-988	8	0.346251	-0.0738549	0.766358	0.420106	0.106224
miR-989	9	-0.318082	-0.799552	0.163389	0.481471	0.195375
miR-990	9	-3.1171	-3.45792	-2.77628	0.340819	0
miR-999	9	-0.413898	-0.740801	-0.0869961	0.326902	0.0130811
miR-9c	9	0.311968	-0.054071	0.678007	0.366039	0.0948324

## Sheet: Table S2. RMST_FHV
Table S2. RMST Results FHV
miRNAmutant	tau	RMST_diff	RMST_diff_lower_CI	RMST_diff_upper_CI	CI_pm	p_value
miR-10	14	-0.853047	-1.46019	-0.245902	0.607145	0.00589124
miR-1007	8	-0.208391	-0.53887	0.122087	0.330479	0.216494
miR-1014	14	-1.38922	-1.84727	-0.931167	0.45805	2.77534e-09
miR-11	14	-1.92925	-2.36002	-1.49847	0.430776	0
miR-133	5	-0.585134	-0.80298	-0.367288	0.217846	1.40604e-07
miR-137	9	-1.6169	-2.02178	-1.21202	0.404881	4.996e-15
miR-219	8	-1.11951	-1.40151	-0.837518	0.281995	7.21645e-15
miR-263b	8	-0.321122	-0.699263	0.0570191	0.378141	0.0960275
miR-274	8	-1.8518	-2.18403	-1.51956	0.332233	0
miR-276b	9	0.646049	0.423865	0.868233	0.222184	1.20495e-08
miR-278	9	0.236188	-0.189619	0.661995	0.425807	0.276967
miR-282	8	-0.844065	-1.23552	-0.452609	0.391456	2.37761e-05
miR-283	8	0.416088	0.0322718	0.799905	0.383817	0.0336066
miR-285	9	-1.16969	-1.56735	-0.772038	0.397654	8.15632e-09
miR-2b-1	8	0.0665112	-0.275709	0.408732	0.342221	0.70326
miR-304	15	1.42504	0.814989	2.03509	0.610051	4.68657e-06
miR-31a	5	-0.0719792	-0.283482	0.139524	0.211503	0.50476
miR-31b	19	3.12449	2.33825	3.91073	0.786237	6.77236e-15
miR-375	8	0.229449	-0.174685	0.633583	0.404134	0.265804
miR-87	8	0.301213	-0.200648	0.803073	0.501861	0.239454
miR-92a	8	-0.302919	-0.759023	0.153186	0.456104	0.19302
miR-932	9	0.655499	0.260502	1.0505	0.394997	0.00114368
miR-957	8	0.341474	-0.0051869	0.688135	0.346661	0.0535278
miR-958	9	0.137923	-0.318353	0.5942	0.456277	0.553544
miR-965	8	-0.0338642	-0.41736	0.349632	0.383496	0.862594
miR-966	8	-0.228779	-0.638515	0.180958	0.409737	0.273799
miR-967	8	0.422992	0.0984094	0.747575	0.324583	0.0106432
miR-971	5	0.111229	-0.104741	0.3272	0.21597	0.312772
miR-986	8	-1.6517	-2.03078	-1.27261	0.379088	0
miR-988	8	-0.199537	-0.497161	0.0980858	0.297623	0.188836
miR-989	9	-1.0966	-1.5477	-0.645504	0.451099	1.89234e-06
miR-990	9	0.0535504	-0.403156	0.510257	0.456707	0.818238
miR-999	6	-0.0131899	-0.280122	0.253742	0.266932	0.922847
miR-9c	8	0.233487	-0.148602	0.615576	0.382089	0.231035

## Sheet: Table S3. LOG2FC_SINV
Table S3. T-Test Results SINV Accumulation
miRNAmutant	WT_mean	MT_mean	log2FC	ci_low	ci_high	statistic	p_value	p_adj_BH
miR-10	0.0879053	0.000475936	-7.52904	-9.51891	-6.63544	5.23007	0.00638339	0.0300931
miR-1007	0.0887399	0.331029	1.8993	1.42793	2.67627	-7.21653	0.00548593	0.0300931
miR-1014	0.0879053	0.346928	1.98062	1.18184	2.78947	-3.09688	0.036331	0.119892
miR-11	0.0854225	0.909037	3.41165	1.94422	4.07062	-2.10024	0.089726	0.246746
miR-133	0.156966	0.536129	1.77213	1.20951	2.29823	-3.20085	0.0239723	0.0988856
miR-137	0.0879053	0.0895623	0.026942	-0.674868	0.578676	-0.0785289	0.941179	0.95377
miR-219	0.130069	0.149351	0.199426	-0.761563	1.16117	-0.409447	0.703188	0.875835
miR-263b	0.0879053	0.10556	0.264043	-1.06662	1.62941	-0.348455	0.745066	0.875835
miR-274	0.112091	0.120453	0.1038	-0.286896	0.577709	-0.497112	0.645193	0.851655
miR-276b	0.112042	0.199414	0.831723	0.583874	1.35817	-7.94096	0.00416483	0.0274879
miR-278	0.0879053	0.0974917	0.14933	-0.88266	1.0216	-0.318277	0.766199	0.875835
miR-282	0.101635	0.379878	1.90214	1.36807	2.48093	-3.35653	0.0283962	0.104119
miR-283	0.102148	0.0392191	-1.38103	-3.86125	-0.710851	8.12835	0.00124607	0.0137068
miR-285	0.121868	0.225818	0.889847	0.0504884	1.7432	-1.89531	0.116563	0.252382
miR-2b-1	0.0879053	0.126014	0.519558	-0.699868	1.19658	-0.88533	0.425992	0.638988
miR-304	0.0840053	0.000493925	-7.41004	-12.0717	-5.76186	16.0085	0.000530089	0.0137068
miR-31a	0.0879053	0.171393	0.963284	0.253854	1.85893	-2.06327	0.108052	0.252382
miR-31b	0.0953877	0.00524241	-4.1855	-6.39078	-3.43217	8.58454	0.00101154	0.0137068
miR-375	0.134705	0.315769	1.22906	0.0751886	2.09829	-1.56242	0.178948	0.281204
miR-87	0.139189	0.253121	0.862777	-0.0236978	1.79557	-1.70201	0.163969	0.270549
miR-92a	0.0879053	0.261974	1.5754	0.468512	2.19052	-1.95371	0.122435	0.252382
miR-932	0.139189	0.131715	-0.0796281	-1.33464	0.410042	0.23521	0.825596	0.908156
miR-958	0.0879053	0.0898059	0.0308599	-0.939047	0.719831	-0.0616887	0.95377	0.95377
miR-965	0.134705	0.946744	2.81317	0.950373	3.75049	-1.91975	0.112965	0.252382
miR-966	0.134705	1.0254	2.92831	1.76792	3.78515	-2.32698	0.0674642	0.202393
miR-967	0.127274	0.541612	2.08932	0.537218	3.11386	-1.90149	0.130015	0.252382
miR-971	0.0861304	0.0442814	-0.959822	-1.77731	0.0274271	1.75033	0.154956	0.269135
miR-986	0.134705	0.0751445	-0.842068	-1.93728	0.11671	1.75697	0.139266	0.255321
miR-988	0.0950941	0.0353639	-1.42708	-3.03724	-0.688506	9.01457	0.00288219	0.0237781
miR-989	0.129256	0.114563	-0.174097	-0.703998	0.382927	0.603597	0.568214	0.815263
miR-990	0.134705	0.139358	0.0489868	-0.595208	0.638833	-0.150444	0.886295	0.943476
miR-999	0.101905	0.09278	-0.135336	-2.03406	0.425039	0.309153	0.769673	0.875835
miR-9c	0.16558	0.209489	0.339341	-0.957764	1.16146	-0.570041	0.593307	0.815798

## Sheet: Table S4. LOG2FC_DCV
Table S4. T-Test Results DCV Accumulation
miRNAmutant	WT_mean	MT_mean	log2FC	ci_low	ci_high	statistic	p_value
137	18.5154	147.606	2.99495	2.11118	4.50094	-10.8303	0.00841793
274	19.3464	28.9244	0.58022	-0.141577	1.513	-1.32614	0.276719
276b	19.3464	22.9574	0.246897	-0.263844	1.05138	-0.781042	0.491744
283	19.3464	14.4166	-0.424338	-0.905922	0.634499	0.879739	0.443774
304	19.3464	1.73504	-3.47903	-4.53898	-2.57415	3.22121	0.0485394
31b	19.3464	2.64932	-2.86837	-3.65869	-2.25247	3.23182	0.048149

## Sheet: Table S5. LOG2FC_FHV
Table S5. T-Test Results FHV Accumulation
miRNAmutant	WT_mean	MT_mean	log2FC	ci_low	ci_high	statistic	p_value
137	19.2191	22.3112	0.215228	-0.956115	1.32177	-0.343509	0.75388
274	19.2191	5.45914	-1.8158	-2.62049	-1.32252	4.44813	0.0211382
276b	19.2191	3.73113	-2.36486	-3.82737	-1.41684	4.26177	0.0236964
283	19.2191	5.05942	-1.9255	-2.65811	-1.57191	5.35759	0.0127235
304	19.2191	0.489437	-5.29527	-7.0812	-4.21538	5.28797	0.0131928
31b	19.2191	0.69036	-4.79905	-5.89624	-3.96983	5.1521	0.0141756

## Sheet: Table S6. RMST_DCV Mock-only
Table S6. RMST Results DCV PBS-Only
miRNAmutant	tau	RMST_diff	RMST_diff_lower_CI	RMST_diff_upper_CI	CI_pm	p_value	Note
miR-10	14	0.690837	-0.390328	1.772	1.08117	0.210436
miR-1007	7	0.0254707	-0.203171	0.254112	0.228642	0.827164
miR-1014	7	0.208881	-0.145918	0.563679	0.354799	0.248546
miR-11	7	0.196337	-0.168674	0.561348	0.365011	0.291768
miR-133	8	-0.0741971	-0.416395	0.268001	0.342198	0.670859
miR-137	8	NA	NA	NA	NA	NA	RMST N/A (no mortality for one or both fly lines)
miR-219	8	0.258795	-0.126245	0.643836	0.38504	0.187724
miR-263b	8	0.0301587	-0.257633	0.31795	0.287792	0.837266
miR-274	8	-0.111305	-0.389549	0.166938	0.278243	0.433015
miR-276b	8	-0.21137	-0.569568	0.146829	0.358198	0.247454
miR-278	11	-0.0822511	-0.584827	0.420325	0.502576	0.748388
miR-282	8	NA	NA	NA	NA	NA	RMST N/A (no mortality for one or both fly lines)
miR-283	8	-0.0388471	-0.421465	0.343771	0.382618	0.842267
miR-285	9	0	-0.318533	0.318533	0.318533	1
miR-2b-1	7	-0.260317	-0.655302	0.134667	0.394985	0.196451
miR-304	14	0.257259	-0.766398	1.28092	1.02366	0.62232
miR-31a	8	-0.163953	-0.622305	0.294398	0.458352	0.483251
miR-31b	14	0.252246	-0.790708	1.2952	1.04295	0.635477
miR-375	7	0.047619	-0.186597	0.281835	0.234216	0.690273
miR-87	8	NA	NA	NA	NA	NA	RMST N/A (no mortality for one or both fly lines)
miR-92a	8	-0.155952	-0.572043	0.260139	0.416091	0.462582
miR-932	8	NA	NA	NA	NA	NA	RMST N/A (no mortality for one or both fly lines)
miR-957	7	NA	NA	NA	NA	NA	RMST N/A (no mortality for one or both fly lines)
miR-958	7	-0.0626566	-0.353688	0.228374	0.291031	0.673051
miR-965	8	NA	NA	NA	NA	NA	RMST N/A (no mortality for one or both fly lines)
miR-966	8	0.0188261	-0.359697	0.39735	0.378523	0.922345
miR-967	7	NA	NA	NA	NA	NA	RMST N/A (no mortality for one or both fly lines)
miR-971	9	NA	NA	NA	NA	NA	RMST N/A (no mortality for one or both fly lines)
miR-986	9	NA	NA	NA	NA	NA	RMST N/A (no mortality for one or both fly lines)
miR-988	8	-0.401515	-0.912018	0.108988	0.510503	0.123188
miR-989	9	NA	NA	NA	NA	NA	RMST N/A (no mortality for one or both fly lines)
miR-990	9	-0.0503876	-0.384071	0.283295	0.333683	0.767258
miR-999	9	-0.0156977	-0.43384	0.402445	0.418142	0.941345
miR-9c	9	0.0940568	-0.135261	0.323375	0.229318	0.421456

## Sheet: Table S7. RMST_FHV Mock-only
Table S7. RMST Results FHV PBS-Only
miRNAmutant	tau	RMST_diff	RMST_diff_lower_CI	RMST_diff_upper_CI	CI_pm	p_value	Note
miR-10	14	-0.104643	-1.0664	0.857109	0.961752	0.831129
miR-1007	8	-0.108753	-0.662891	0.445385	0.554138	0.700492
miR-1014	14	-0.287469	-1.41231	0.837374	1.12484	0.616444
miR-11	14	-0.0127628	-0.883346	0.85782	0.870583	0.977077
miR-133	5	NA	NA	NA	NA	NA	RMST N/A (no mortality for one or both fly lines)
miR-137	9	0.0710145	-0.382356	0.524385	0.453371	0.758842
miR-219	8	NA	NA	NA	NA	NA	RMST N/A (no mortality for one or both fly lines)
miR-263b	8	-0.200328	-0.811895	0.411238	0.611567	0.520862
miR-274	8	NA	NA	NA	NA	NA	RMST N/A (no mortality for one or both fly lines)
miR-276b	9	-0.0724101	-0.413033	0.268213	0.340623	0.676933
miR-278	9	-0.261207	-1.04132	0.518907	0.780114	0.511658
miR-282	8	-0.05	-0.417537	0.317537	0.367537	0.78975
miR-283	8	-0.279095	-1.1793	0.621112	0.900207	0.543416
miR-285	9	0.00693001	-0.353315	0.367175	0.360245	0.969924
miR-2b-1	8	0.229583	-0.314649	0.773815	0.544232	0.408348
miR-304	15	-0.148649	-1.17588	0.878585	1.02723	0.7767
miR-31a	5	-0.0888889	-0.23609	0.0583122	0.147201	0.236593
miR-31b	19	0.236293	-1.12169	1.59427	1.35798	0.733073
miR-375	8	0.184211	-0.0669406	0.435362	0.251151	0.150558
miR-87	8	-0.199359	-0.524382	0.125664	0.325023	0.229294
miR-92a	8	-0.581281	-1.46299	0.300426	0.881707	0.196308
miR-932	9	NA	NA	NA	NA	NA	RMST N/A (no mortality for one or both fly lines)
miR-957	8	0.0203106	-0.624584	0.665205	0.644895	0.950779
miR-958	9	-0.0833333	-0.907588	0.740922	0.824255	0.842924
miR-965	8	NA	NA	NA	NA	NA	RMST N/A (no mortality for one or both fly lines)
miR-966	8	0.495746	-0.0953869	1.08688	0.591133	0.100238
miR-967	8	NA	NA	NA	NA	NA	RMST N/A (no mortality for one or both fly lines)
miR-971	5	-0.0222222	-0.0652903	0.0208459	0.0430681	0.311873
miR-986	8	NA	NA	NA	NA	NA	RMST N/A (no mortality for one or both fly lines)
miR-988	8	0.105263	-0.277981	0.488507	0.383244	0.590349
miR-989	9	0.178123	-0.421053	0.777298	0.599176	0.560124
miR-990	9	NA	NA	NA	NA	NA	RMST N/A (no mortality for one or both fly lines)
miR-999	6	NA	NA	NA	NA	NA	RMST N/A (no mortality for one or both fly lines)
miR-9c	8	-0.234611	-0.721282	0.25206	0.486671	0.344737
